# Supplementary material for: Comparison of the IDEXX ProCyte One to the ProCyte Dx and ADVIA 120 in Dogs and Cats
Source: Vet Clin Pathol. 2025 Nov 4;54(4):338–54. doi: 10.1111/vcp.70071 (PMC12885859; doi:10.1111/vcp.70071)
Supplement: Supplementary file 1 — Appendix S1: vcp70071‐sup‐0001‐AppendixS1.zip. [file VCP-54-338-s001.zip]

Archive with 14 entries (13 files):
- vcp70071-sup-0008-FigureS8.jpg
- vcp70071-sup-0009-FigureS9.jpg
- vcp70071-sup-0010-FigureS10.jpg
- vcp70071-sup-0011-TablesS1-S3.docx
- misc/
- misc/VCP-24-4459.R2 Supplementary Figure Legends.docx
- vcp70071-sup-0001-FigureS1.jpg
- vcp70071-sup-0002-FigureS2.jpg
- vcp70071-sup-0003-FigureS3.jpg
- vcp70071-sup-0004-FigureS4.jpg
- vcp70071-sup-0005-Figure 5.jpg
- vcp70071-sup-0006-FigureS6.jpg
- vcp70071-sup-0007-FigureS7.jpg
- vcp70071-sup-0012-TableS4.docx
